# Supplementary material for: Developmental Stage and Shape of Embryo Determine the Efficacy of Embryo Rescue in Introgressing Orange/Yellow Color and Anthocyanin Genes of Brassica Species
Source: Plants (Basel). 2018 Nov 13;7(4):99. doi: 10.3390/plants7040099 (PMC6313868; doi:10.3390/plants7040099)
Supplement: Supplementary file 1 [file plants-07-00099-s001.zip]

Archive with 1 entries (1 files):
- Supplementary Tables.doc
